# Supplementary material for: Mutational Scanning and Binding Free Energy Computations of the SARS-CoV-2 Spike Complexes with Distinct Groups of Neutralizing Antibodies: Energetic Drivers of Convergent Evolution of Binding Affinity and Immune Escape Hotspots
Source: Int J Mol Sci. 2025 Feb 11;26(4):1507. doi: 10.3390/ijms26041507 (PMC11855367; doi:10.3390/ijms26041507)
Supplement: Supplementary file 1 [file ijms-26-01507-s001.zip]

Archive with 1 entries (1 files):
- ijms-3438317-supplementary.pdf
